# Supplementary material for: Concentrations of pharmaceuticals and other micropollutants in groundwater downgradient from large on-site wastewater discharges
Source: PLoS One. 2018 Nov 7;13(11):e0206004. doi: 10.1371/journal.pone.0206004 (PMC6221291; doi:10.1371/journal.pone.0206004)
Supplement: S1 Table — (XLSX) [file pone.0206004.s001.xlsx]

## Sheet: S1 MS Recoveries
S1 Table. Laboratory matrix-spike sample recoveries.
Compound	May 2015 sample, percent recovery	Aug 2015 sample, Percent recovery
Laboratory schedule 1433
1,4-Dichlorobenzene	82.7805	70.5787
1-Methylnaphthalene	81.345	74.1675
2,6-Dimethylnaphthalene	69.3825	66.99
2-Methylnaphthalene	71.775	71.775
3-Methyl-1(H)-indole (Skatole)	93.3075	90.915
3-beta-Coprostanol	86.7281	86.7281
4-Cumylphenol	110.055	93.3075
4-Nonylphenol diethoxylate (NP2EO), all isomers	106.505	89.5258
4-n-Octylphenol	71.775	66.99
4-tert-Octylphenol	90.915	86.13
4-tert-Octylphenol diethoxylate, aka OP2EO	106.333	106.333
4-tert-Octylphenol monoethoxylate, aka OP1EO	86.13	86.13
5-Methyl-1H-benzotriazole	77.7562	59.8125
Acetophenone	107.662	107.662
Acetyl hexamethyl tetrahydronaphthalene (AHTN)	99.0495	90.915
Anthracene	100.485	95.7
Anthraquinone	98.0925	98.0925
Benzo[a]pyrene	95.7	76.56
Benzophenone	88.5225	84.9337
Bromacil	113.644	89.7187
Bromoform	83.7375	65.7937
Caffeine	116.036	107.662
Camphor	93.3075	93.3075
Carbaryl	116.435	191.4
Carbazole	105.27	100.485
Chlorpyrifos	92.7094	89.7187
Cholesterol	83.7375	92.7094
Cotinine	77.7562	81.345
Fluoranthene	57.42	52.635
Hexahydrohexamethylcyclopentabenzopyran (HHCB)	103.834	100.485
Indole	83.7375	88.5225
Isophorone	93.3075	98.0925
Isoquinoline	95.7	71.775
Menthol	101.681	104.672
Metalaxyl	107.662	101.681
Methyl salicylate	104.074	84.9337
Metolachlor	102.877	95.7
N,N-diethyl-meta-toluamide (DEET)	90.915	83.7375
Naphthalene	90.915	81.345
Phenanthrene	114.84	105.27
Phenol	105.27	101.681
Prometon	101.681	95.7
Pyrene	114.84	95.7
Tributyl phosphate	88.5225	86.13
Triclosan	95.7	83.7375
Triethyl citrate (ethyl citrate)	105.27	11.9625
Triphenyl phosphate	101.681	90.915
Tris(2-butoxyethyl)phosphate	101.681	106.167
Tris(2-chloroethyl)phosphate	104.074	95.7
Tris(dichloroisopropyl)phosphate	105.868	104.074
beta-Sitosterol	74.7656	62.3047
beta-Stigmastanol	80.7469	80.7469
d-Limonene	77.7562	37.0838
p-Cresol	105.27	96.8962
para-Nonylphenol (total) (branched)	102.536	102.536
Laboratory schedule 2434
11-Ketotestosterone	103.74	93.184
17-alpha-Estradiol	93.184	104.468
17-alpha-Ethynylestradiol	76.44	90.272
17-beta-Estradiol	78.988	91.364
3-beta-Coprostanol	59.696	99.372
4-Androstene-3,17-dione	87.724	81.172
Bisphenol A	110.292	102.648
Cholesterol	61.516	96.096
Dihydrotestosterone	89.544	100.1
Epitestosterone	104.104	103.74
Equilenin	77.532	96.096
Equilin	86.268	105.56
Estriol	67.704	93.548
Estrone	92.092	81.172
Mestranol	69.524	101.92
Norethindrone	77.532	92.456
Progesterone	85.54	101.192
Testosterone	82.264	95.732
cis-Androsterone	91.364	105.196
trans-Diethylstilbestrol	78.988	91.364
Laboratory schedule 2440
Atrazine	85.5	110
Thiabendazole	95	94.5
1,7-Dimethylxanthine	91	81.5
10-Hydroxy-amitriptyline	90	107
Abacavir	91.5	104.5
Acetaminophen	90.5	102.5
Acyclovir	255	138
Albuterol	83	108
Alprazolam	89	109.5
Amitriptyline	101	105
Amphetamine	91	113
Antipyrine	93	110.5
Atenolol	92.5	102.5
Benztropine	114.5	125.5
Betamethasone	86	107
Bupropion	88.14	104.66
Caffeine	77.085	115
Carbamazepine	93.7	97
Carisoprodol	92	86.5
Chlorpheniramine	104	136
Cimetidine	103.5	91
Citalopram	92	120
Clonidine	88.5	110.5
Codeine	85.5	114.5
Cotinine	90.5	110.5
Dehydronifedipine	94.5	103.5
Desmethyldiltiazem	152.5	119.5
Desvenlafaxine	82.5	108.5
Dextromethorphan	86	117
Diazepam	87.5	108
Diltiazem	99.5	115.5
Diphenhydramine	91	108
Duloxetine	110.5	110
Erythromycin	134	116.5
Ezetimibe	200.5	92
Fadrozole	91	94.5
Famotidine	103	170
Fenofibrate	146	102.5
Fexofenadine	88	103
Fluconazole	94.725	76
Fluoxetine	79.5	118.5
Fluticasone propionate	98.5	109.5
Fluvoxamine	154	136
Glipizide	85.5	101
Glyburide	90	107.94
Hydrocodone	73.5	111.5
Hydrocortisone	94.5	74
Hydroxyzine	85.5	110
Iminostilbene	32.45	84
Ketocanozole	81.5	126.5
Lamivudine	146.5	99.5
Lidocaine	94.1	112.45
Loperamide	112.5	123.5
Loratadine	100	105.5
Lorazepam	87.5	157.5
Meprobamate	94.5	93.5
Metaxalone	96.5	111
Metformine	96.5	101.5
Methadone	89.5	123
Methocarbamol	94.5	104
Methotrexate	90	160.5
Methyl-1H-benzotriazole	90.15	108.5
Metoprolol	91.5	108.5
Morphine	76	121.5
Nadolol	96	102
Nevirapine	81.5	120.5
Nicotine	83.05	201.5
Nizatidine	91.5	125.5
Nordiazepam	84	147.5
Norethindrone	89.5	100.5
Norfluoxetine	78.5	124
Norsertraline	115.5	132.5
Norverapamil	149.5	135
Omeprazole + Esomeprazole	83	98.5
Oseltamivir	91.5	153
Oxazepam	86	157.5
Oxycodone	87	111
Paroxetine	117	132
Penciclovir	192	129
Pentoxifylline	97	98.5
Phenazopyridine	79.5	99
Phendimetrazine	93	109.5
Phenytoin	86	120
Piperonyl butoxide	126	107.5
Prednisolone	90.5	119
Prednisone	0	123
Promethazine	67	31.45
Propoxyphene	99.5	102.5
Propranolol	100.5	106.5
Pseudoephedrine + Ephedrine	94.5	108
Quinine	97	108.5
Raloxifene	87.5	152
Ranitidine	245.5	138
Sertraline	111	121
Sitagliptin	85	118.5
Sulfadimethoxine	93.5	125.5
Sulfamethizole	99	132.5
Sulfamethoxazole	89	98.72
Tamoxifen	0	155
Temazepam	79.5	102.5
Theophylline	85	101
Tiotropium	890	117
Tramadol	92.35	111.3
Triamterene	92.5	102.5
Trimethoprim	88	108
Valacyclovir	128	89.5
Venlafaxine	90	107
Verapamil	178	122
Warfarin	81	112
