# Supplementary material for: Concentrations of pharmaceuticals and other micropollutants in groundwater downgradient from large on-site wastewater discharges
Source: PLoS One. 2018 Nov 7;13(11):e0206004. doi: 10.1371/journal.pone.0206004 (PMC6221291; doi:10.1371/journal.pone.0206004)
Supplement: S2 Table — (XLSX) [file pone.0206004.s002.xlsx]

## Sheet: Sheet1
S2 Table. Sample results for pharmaceuticals (laboratory method 2440).
[%, percent; NA, not applicable; ND, not detected; NR, not reported]
Compound Name	Method Detection Level	Method Reporting Level	Units	Facility ID, USGS station number, and sample date
				A			B			C			D			E			F			G
				452104093363201			452233093345501			452307093433301			454356094112101			452041092583501			452248093223501			453728094452601
				2014-09-03	2015-05-26	2015-08-10	2014-09-03	2015-05-26	2015-08-10	2014-09-03	2015-05-26	2015-08-10	2014-09-04	2015-05-27	2015-08-11	2014-09-05	2015-05-28	2015-08-13	2014-09-05	2015-05-28	2015-08-12	2014-09-04	2015-06-01	2015-08-11
Acetaminophen-d3, surrogate	NA	NA	% recovery	118	84.8	121	116	89.7	116	112	60.9	108	109	101	107	107	87.6	105	125	88.1	132	109	74.4	118
Albuterol-d9, surrogate	NA	NA	% recovery	104	125	131	108	131	124	104	115	124	107	125	122	98.3	123	121	103	115	122	106	80.8	124
Amphetamine-d6, surrogate	NA	NA	% recovery	94.9	104	112	95.1	107	117	101	107	108	100	103	113	95.3	104	104	92.9	104	106	103	103	110
Caffeine-(trimethyl-13C3), surrogate	NA	NA	% recovery	102	85	97.4	103	86	107	106	89.8	93.4	101	92.8	96.9	103	105	95.3	105	121	94.1	104	89.9	93
Codeine-d6, surrogate	NA	NA	% recovery	98.8	100	119	97.3	108	141	104	86.5	125	106	99.3	114	97.3	95.8	108	95.1	90.7	113	103	68.9	116
Cotinine-d3, surrogate	NA	NA	% recovery	103	101	101	103	106	108	103	101	105	105	102	99.1	101	102	87.2	102	98.8	97.2	105	103	103
Diazepam-d5, surrogate	NA	NA	% recovery	99.3	98.3	105	105	102	111	101	103	106	102	93.9	104	97.2	103	103	97.8	105	104	99.8	108	99
Diltiazem-d3, surrogate	NA	NA	% recovery	96.2	149	111	105	177	119	101	131	109	101	222	106	101	133	99.3	89.5	119	96.9	101	101	107
Diphenhydramine-d3, surrogate	NA	NA	% recovery	101	88.4	114	104	96.1	119	101	86	115	104	93.8	111	98.7	96.6	99.4	99.3	86.8	104	81.8	73.4	111
Fluoxetine-d6, surrogate	NA	NA	% recovery	115	136	119	126	146	120	118	127	120	119	149	111	118	145	123	111	134	117	101	106	127
Hydrocodone-d3, surrogate	NA	NA	% recovery	104	91.7	121	102	92.1	110	105	92.2	111	109	101	119	100	81.7	99.7	104	75.2	99.2	110	77.6	112
Methadone-d9, surrogate	NA	NA	% recovery	106	100	115	112	110	121	109	94.8	115	110	116	105	104	102	99.3	102	95.6	105	106	85.9	120
Norfluoxetine-d6, surrogate	NA	NA	% recovery	104	117	103	106	125	105	98.9	114	96.3	110	120	96.2	105	107	111	109	106	91.6	98.8	131	91.2
Oxycodone-d3, surrogate	NA	NA	% recovery	98.2	95.1	106	101	105	116	98.7	93	113	98.7	97.6	104	97.8	116	120	97.2	113	108	98.4	84.7	112
Pseudoephedrine-d3, surrogate	NA	NA	% recovery	99.2	112	118	100	118	125	102	111	118	103	109	118	97.4	110	110	96	109	114	99.6	106	118
Sulfamethoxazole-(phenyl-13C6), surrogate	NA	NA	% recovery	107	108	106	108	111	116	104	99.2	113	101	103	107	101	112	134	117	128	110	104	110	105
Temazepam-d5, surrogate	NA	NA	% recovery	96.5	91.6	106	97.8	90.9	103	96.4	93.3	98.7	98.3	82.9	92.8	97.6	101	107	98.3	103	103	98.2	100	97.6
Thiabendazole-d4, surrogate	NA	NA	% recovery	103	95.3	110	104	101	110	103	96	109	106	107	108	101	98.6	82.1	98.7	102	109	107	89.8	108
Trimethoprim-d9, surrogate	NA	NA	% recovery	100	108	112	103	109	117	102	108	105	104	106	104	95.3	115	102	98.2	118	105	102	105	108
1,7-Dimethylxanthine	21	88	ng/L	ND	ND	ND	ND	ND	ND	ND	ND	ND	ND	ND	ND	ND	ND	ND	ND	ND	ND	ND	ND	ND
10-Hydroxy-amitriptyline	1.7	8.3	ng/L	ND	ND	ND	ND	ND	ND	ND	ND	ND	ND	ND	ND	ND	ND	ND	ND	ND	ND	ND	ND	ND
Abacavir	4.1	8.2	ng/L	ND	ND	ND	ND	ND	ND	ND	ND	ND	ND	ND	ND	ND	ND	ND	ND	ND	ND	ND	ND	ND
Acetaminophen	10	20	ng/L	ND	ND	ND	ND	ND	ND	ND	ND	ND	ND	ND	ND	ND	ND	ND	ND	ND	ND	ND	ND	ND
Acyclovir	4.4	22	ng/L	ND	ND	ND	ND	ND	ND	ND	ND	ND	ND	ND	ND	ND	ND	ND	ND	ND	ND	ND	ND	ND
Albuterol	1.2	6.7	ng/L	ND	ND	ND	ND	ND	ND	ND	ND	ND	ND	ND	ND	ND	ND	ND	ND	ND	ND	ND	ND	ND
Alprazolam	6.6	21	ng/L	ND	ND	ND	ND	ND	ND	ND	ND	ND	ND	ND	ND	ND	ND	ND	1.32	2.41	ND	ND	0.62	ND
Amitriptyline	19	37	ng/L	ND	ND	ND	ND	ND	ND	ND	ND	ND	ND	ND	ND	ND	ND	ND	ND	ND	ND	ND	ND	ND
Amphetamine	4.1	8.1	ng/L	ND	ND	ND	ND	ND	ND	ND	ND	ND	ND	ND	ND	ND	ND	ND	ND	ND	ND	ND	ND	ND
Antipyrine	58	116	ng/L	ND	ND	ND	ND	ND	ND	ND	ND	ND	ND	ND	ND	ND	ND	ND	ND	ND	ND	ND	ND	ND
Atenolol	4.8	13	ng/L	ND	ND	ND	ND	ND	ND	ND	ND	ND	ND	ND	ND	ND	ND	ND	ND	ND	ND	ND	ND	ND
Atrazine	9.7	19	ng/L	ND	ND	ND	ND	ND	ND	ND	ND	ND	ND	ND	ND	ND	ND	ND	18.6	7.59	10.5	24.4	47.3	43.7
Benztropine	22	44	ng/L	ND	ND	ND	ND	ND	ND	ND	ND	ND	ND	ND	ND	ND	ND	ND	ND	ND	ND	ND	ND	ND
Betamethasone	57	114	ng/L	ND	ND	ND	ND	ND	ND	ND	ND	ND	ND	ND	ND	ND	ND	ND	ND	ND	ND	ND	ND	ND
Bupropion	3.6	18	ng/L	ND	ND	ND	ND	ND	ND	ND	ND	ND	ND	ND	ND	2.82	5.72	5.68	9.73	27	22.6	ND	ND	ND
Caffeine	43	91	ng/L	ND	ND	ND	ND	ND	ND	ND	ND	ND	ND	ND	ND	ND	7.83	ND	ND	ND	ND	ND	ND	ND
Carbamazepine	2.2	11	ng/L	ND	ND	ND	302	187	188	ND	ND	ND	295	516	534	12.9	12.6	12	20.3	38.4	44	9.93	14.5	9.98
Carisoprodol	25	50	ng/L	ND	ND	ND	ND	ND	ND	ND	ND	ND	ND	ND	ND	ND	ND	ND	13.2	12.4	ND	ND	ND	ND
Chlorpheniramine	27	54	ng/L	ND	ND	ND	ND	ND	ND	ND	ND	ND	ND	ND	ND	ND	ND	ND	ND	ND	ND	ND	ND	ND
Cimetidine	21	42	ng/L	ND	ND	ND	ND	ND	ND	ND	ND	ND	ND	ND	ND	ND	ND	ND	ND	ND	ND	ND	ND	ND
Citalopram	3.3	6.6	ng/L	ND	ND	ND	ND	ND	ND	ND	ND	ND	ND	ND	ND	ND	ND	ND	ND	ND	ND	ND	ND	ND
Clonidine	30	61	ng/L	ND	ND	ND	ND	ND	ND	ND	ND	ND	ND	ND	ND	ND	ND	ND	ND	ND	ND	ND	ND	ND
Codeine	44	88	ng/L	ND	ND	ND	ND	ND	ND	ND	ND	ND	ND	ND	ND	ND	ND	ND	ND	ND	ND	ND	ND	ND
Cotinine	1.7	6.4	ng/L	ND	ND	ND	ND	ND	ND	ND	ND	ND	ND	ND	ND	ND	ND	ND	ND	ND	ND	ND	ND	ND
Dehydronifedipine	15	30	ng/L	ND	ND	ND	ND	ND	ND	ND	ND	ND	8.96	14.3	10.6	ND	ND	ND	ND	ND	ND	ND	ND	ND
Desmethyldiltiazem	35	70	ng/L	ND	ND	ND	ND	ND	ND	ND	ND	ND	ND	ND	ND	ND	ND	ND	ND	ND	ND	ND	ND	ND
Desvenlafaxine	42	84	ng/L	ND	ND	ND	ND	ND	ND	ND	ND	ND	ND	ND	ND	ND	ND	ND	ND	ND	ND	ND	ND	ND
Dextromethorphan	1.6	8.2	ng/L	ND	ND	ND	ND	ND	ND	ND	ND	ND	ND	ND	ND	ND	ND	ND	ND	1.46	ND	ND	ND	ND
Diazepam	2	4	ng/L	ND	ND	ND	ND	ND	ND	ND	ND	ND	ND	ND	ND	ND	ND	ND	ND	ND	ND	ND	ND	ND
Diltiazem	5.1	10	ng/L	ND	ND	ND	ND	ND	ND	ND	ND	ND	ND	ND	ND	ND	ND	ND	ND	ND	ND	ND	ND	ND
Diphenhydramine	9.5	19	ng/L	ND	ND	ND	ND	ND	ND	ND	ND	ND	ND	ND	ND	ND	ND	ND	ND	ND	ND	6.19	ND	ND
Duloxetine	7.3	37	ng/L	ND	ND	ND	ND	ND	ND	ND	ND	ND	ND	ND	ND	ND	ND	ND	ND	ND	ND	ND	ND	ND
Erythromycin	27	80	ng/L	ND	ND	ND	ND	ND	ND	ND	ND	ND	ND	ND	ND	ND	ND	ND	ND	ND	ND	ND	ND	ND
Ezetimibe	80	205	ng/L	ND	ND	ND	ND	ND	ND	ND	ND	ND	ND	ND	ND	ND	ND	ND	ND	ND	ND	ND	ND	ND
Fadrozole	6.3	13	ng/L	ND	ND	ND	ND	ND	ND	ND	ND	ND	ND	ND	ND	ND	ND	ND	ND	ND	ND	ND	ND	ND
Famotidine	17	34	ng/L	ND	ND	ND	ND	ND	ND	ND	ND	ND	ND	ND	ND	ND	ND	ND	ND	ND	ND	ND	ND	ND
Fenofibrate	7.1	14	ng/L	ND	ND	ND	ND	ND	ND	ND	ND	ND	ND	ND	ND	ND	ND	ND	ND	ND	ND	ND	ND	ND
Fexofenadine	48	96	ng/L	ND	ND	ND	ND	ND	ND	ND	ND	ND	ND	ND	ND	ND	ND	ND	ND	ND	ND	ND	ND	ND
Fluconazole	35	71	ng/L	46.1	44.7	ND	29	41.3	ND	35.7	22.7	ND	63.6	123	124	6.48	8.55	ND	124	111	99.5	ND	15.8	ND
Fluoxetine	5.4	27	ng/L	ND	ND	ND	ND	ND	ND	ND	ND	ND	ND	ND	ND	ND	ND	ND	ND	ND	ND	ND	ND	ND
Fluticasone propionate	0.92	4.6	ng/L	ND	ND	ND	ND	ND	ND	ND	ND	ND	ND	ND	ND	ND	ND	ND	ND	ND	ND	ND	ND	ND
Fluvoxamine	27	80	ng/L	ND	ND	ND	ND	ND	ND	ND	ND	ND	ND	ND	ND	ND	ND	ND	ND	ND	ND	ND	ND	ND
Gabapentin	200	400	ng/L	NR	NR	NR	NR	NR	NR	NR	NR	NR	NR	NR	NR	NR	NR	NR	NR	NR	NR	NR	NR	NR
Glipizide	40	80	ng/L	ND	ND	ND	ND	ND	ND	ND	ND	ND	ND	ND	ND	ND	ND	ND	ND	ND	ND	ND	ND	ND
Glyburide	29	58	ng/L	ND	ND	ND	ND	ND	ND	ND	ND	ND	ND	ND	ND	ND	1.08	0.12	ND	ND	ND	ND	ND	ND
Guanylurea	200	400	ng/L	NR	NR	NR	NR	NR	NR	NR	NR	NR	NR	NR	NR	NR	NR	NR	NR	NR	NR	NR	NR	NR
Hexamethylenetetramine	20	40	ng/L	NR	NR	NR	NR	NR	NR	NR	NR	NR	NR	NR	NR	NR	NR	NR	NR	NR	NR	NR	NR	NR
Hydrocodone	3.5	10	ng/L	ND	ND	ND	ND	ND	ND	ND	ND	ND	ND	ND	ND	ND	ND	ND	ND	ND	ND	ND	ND	ND
Hydrocortisone	73	147	ng/L	ND	ND	ND	ND	ND	ND	ND	ND	ND	ND	ND	ND	ND	ND	ND	ND	ND	ND	ND	ND	ND
Hydroxyzine	1.5	7.4	ng/L	ND	ND	ND	ND	ND	ND	ND	ND	ND	ND	ND	ND	ND	ND	ND	ND	ND	ND	ND	ND	ND
Iminostilbene	73	145	ng/L	ND	ND	ND	ND	ND	ND	ND	ND	ND	ND	ND	ND	ND	ND	ND	ND	ND	ND	ND	ND	ND
Ketoconazole	56	113	ng/L	ND	ND	ND	ND	ND	ND	ND	ND	ND	ND	ND	ND	ND	ND	ND	ND	ND	ND	ND	ND	ND
Lamivudine	3.2	16	ng/L	ND	ND	ND	ND	ND	ND	ND	ND	ND	ND	ND	ND	ND	ND	ND	ND	ND	ND	ND	ND	ND
Lidocaine	19	38	ng/L	ND	ND	ND	ND	ND	ND	ND	ND	ND	ND	4.87	6.88	76.9	40.8	39.1	76.4	32.7	52.3	ND	ND	0.83
Loperamide	40	80	ng/L	ND	ND	ND	ND	ND	ND	ND	ND	ND	ND	ND	ND	ND	ND	ND	ND	ND	ND	ND	ND	ND
Loratadine	1.4	7	ng/L	ND	ND	ND	ND	ND	ND	ND	ND	ND	ND	ND	ND	ND	ND	ND	ND	ND	ND	ND	ND	ND
Lorazepam	101	202	ng/L	ND	ND	ND	ND	ND	ND	ND	ND	ND	ND	ND	ND	ND	ND	ND	ND	ND	ND	ND	ND	ND
Meprobamate	17	86	ng/L	ND	ND	ND	ND	ND	ND	ND	ND	ND	30.4	37.9	ND	ND	ND	ND	39.4	57.6	41.3	ND	ND	ND
Metaxalone	7.8	16	ng/L	ND	ND	ND	ND	ND	ND	ND	ND	ND	ND	ND	ND	ND	ND	ND	ND	ND	ND	ND	ND	ND
Metformin	6.6	13	ng/L	ND	ND	ND	ND	ND	ND	ND	ND	ND	ND	ND	ND	ND	ND	ND	75.6	91.3	206	ND	ND	ND
Methadone	3.8	7.6	ng/L	ND	ND	ND	ND	ND	ND	ND	ND	ND	ND	ND	ND	ND	ND	ND	ND	ND	ND	ND	ND	ND
Methocarbamol	5.6	11	ng/L	ND	ND	ND	ND	ND	ND	ND	ND	ND	ND	ND	ND	ND	ND	ND	ND	550	ND	ND	ND	ND
Methotrexate	26	52	ng/L	ND	ND	ND	ND	ND	ND	ND	ND	ND	ND	ND	ND	ND	ND	ND	ND	ND	ND	ND	ND	ND
Methyl-1H-benzotriazole	28	80	ng/L	ND	ND	ND	ND	ND	ND	ND	ND	ND	35	67.7	67.1	ND	14.7	ND	597	775	601	ND	48.3	46.9
Metoprolol	14	27	ng/L	ND	ND	ND	ND	ND	ND	ND	ND	ND	ND	ND	ND	ND	ND	ND	ND	ND	ND	ND	ND	ND
Morphine	20	80	ng/L	ND	ND	ND	ND	ND	ND	ND	ND	ND	ND	ND	ND	ND	ND	ND	ND	ND	ND	ND	ND	ND
Nadolol	10	20	ng/L	ND	ND	ND	ND	ND	ND	ND	ND	ND	ND	ND	ND	ND	ND	ND	ND	ND	ND	ND	ND	ND
Nevirapine	145	290	ng/L	ND	ND	ND	ND	ND	ND	ND	ND	ND	ND	ND	ND	ND	ND	ND	ND	ND	ND	ND	ND	ND
Nicotine	29	58	ng/L	ND	ND	ND	ND	ND	6.32	ND	ND	ND	ND	ND	ND	ND	29.9	ND	ND	ND	ND	ND	ND	ND
Nizatidine	40	80	ng/L	ND	ND	ND	ND	ND	ND	ND	ND	ND	ND	ND	ND	ND	ND	ND	ND	ND	ND	ND	ND	ND
Nordiazepam	10	20	ng/L	ND	ND	ND	ND	ND	ND	ND	ND	ND	ND	ND	ND	ND	ND	ND	ND	ND	ND	ND	ND	ND
Norethindrone	10	20	ng/L	ND	ND	ND	ND	ND	ND	ND	ND	ND	ND	ND	ND	ND	ND	ND	ND	ND	ND	ND	ND	ND
Norfluoxetine	40	80	ng/L	ND	ND	ND	ND	ND	ND	ND	ND	ND	ND	ND	ND	ND	ND	ND	ND	ND	ND	ND	ND	ND
Norsertraline	40	80	ng/L	ND	ND	ND	ND	ND	ND	ND	ND	ND	ND	ND	ND	ND	ND	ND	ND	ND	ND	ND	ND	ND
Norverapamil	4.3	8.6	ng/L	ND	ND	ND	ND	ND	ND	ND	ND	ND	ND	ND	ND	ND	ND	ND	ND	ND	ND	ND	ND	ND
Omeprazole + Esomeprazole	8.2	16	ng/L	ND	ND	ND	ND	ND	ND	ND	ND	ND	ND	ND	ND	ND	ND	ND	ND	ND	ND	ND	ND	ND
Oseltamivir	2.9	15	ng/L	ND	ND	ND	ND	ND	ND	ND	ND	ND	ND	ND	ND	ND	ND	ND	ND	ND	ND	ND	ND	ND
Oxazepam	113	226	ng/L	ND	ND	ND	ND	ND	ND	ND	ND	ND	ND	ND	ND	ND	ND	ND	ND	ND	ND	ND	ND	ND
Oxycodone	5	25	ng/L	ND	ND	ND	ND	ND	ND	ND	ND	ND	ND	ND	ND	ND	ND	ND	ND	ND	ND	ND	ND	ND
Paroxetine	132	264	ng/L	ND	ND	ND	ND	ND	ND	ND	ND	ND	ND	ND	ND	ND	ND	ND	ND	ND	ND	ND	ND	ND
Penciclovir	40	80	ng/L	ND	ND	ND	ND	ND	ND	ND	ND	ND	ND	ND	ND	ND	ND	ND	ND	ND	ND	ND	ND	ND
Pentoxifylline	4.7	9.4	ng/L	ND	ND	ND	ND	ND	ND	ND	ND	ND	ND	ND	ND	ND	ND	ND	ND	ND	ND	ND	ND	ND
Phenazopyridine	4.1	13	ng/L	ND	ND	ND	ND	ND	ND	ND	ND	ND	ND	ND	ND	ND	ND	ND	ND	ND	ND	ND	ND	ND
Phendimetrazine	16	31	ng/L	ND	ND	ND	ND	ND	ND	ND	ND	ND	ND	ND	ND	ND	ND	ND	ND	ND	ND	ND	ND	ND
Phenytoin	94	188	ng/L	ND	ND	ND	ND	ND	ND	ND	ND	ND	ND	ND	ND	ND	ND	ND	54.1	115	ND	ND	ND	ND
Piperonyl butoxide	10	20	ng/L	ND	ND	ND	ND	ND	ND	ND	ND	ND	ND	ND	ND	ND	ND	ND	ND	ND	ND	ND	ND	ND
Prednisolone	75	150	ng/L	ND	ND	ND	ND	ND	ND	ND	ND	ND	ND	ND	ND	ND	ND	ND	ND	ND	ND	ND	ND	ND
Prednisone	84	168	ng/L	ND	ND	ND	ND	ND	ND	ND	ND	ND	ND	ND	ND	ND	ND	ND	ND	ND	ND	ND	ND	ND
Promethazine	20	80	ng/L	ND	ND	ND	ND	ND	ND	ND	ND	ND	ND	ND	ND	ND	ND	ND	ND	ND	ND	ND	ND	ND
Propoxyphene	3.4	17	ng/L	ND	ND	ND	ND	ND	ND	ND	ND	ND	ND	ND	ND	ND	ND	ND	ND	ND	ND	ND	ND	ND
Propranolol	13	26	ng/L	ND	ND	ND	ND	ND	ND	ND	ND	ND	ND	ND	ND	ND	ND	ND	ND	ND	ND	ND	ND	ND
Pseudoephedrine + Ephedrine	5.5	11	ng/L	ND	ND	ND	ND	ND	ND	ND	ND	ND	ND	ND	ND	ND	ND	ND	ND	ND	ND	ND	ND	ND
Quinine	16	80	ng/L	ND	ND	ND	ND	ND	ND	ND	ND	ND	ND	ND	ND	ND	ND	ND	ND	ND	ND	ND	ND	ND
Ractopamine	20	40	ng/L	NR	NR	NR	NR	NR	NR	NR	NR	NR	NR	NR	NR	NR	NR	NR	NR	NR	NR	NR	NR	NR
Raloxifene	40	80	ng/L	ND	ND	ND	ND	ND	ND	ND	ND	ND	ND	ND	ND	ND	ND	ND	ND	ND	ND	ND	ND	ND
Ranitidine	96	192	ng/L	ND	NR	ND	ND	NR	ND	ND	NR	ND	ND	NR	ND	ND	ND	ND	ND	ND	ND	ND	ND	ND
Sertraline	3.2	16	ng/L	ND	ND	ND	ND	ND	ND	ND	ND	ND	ND	ND	ND	ND	ND	ND	ND	ND	ND	ND	ND	ND
Sitagliptin	19	97	ng/L	ND	ND	ND	ND	ND	ND	ND	ND	ND	ND	ND	ND	ND	ND	ND	ND	ND	ND	ND	ND	ND
Sulfadimethoxine	33	65	ng/L	ND	ND	ND	ND	ND	ND	ND	ND	ND	ND	ND	ND	ND	ND	ND	ND	ND	ND	ND	ND	ND
Sulfamethizole	21	104	ng/L	ND	ND	ND	ND	ND	ND	ND	ND	ND	ND	ND	ND	ND	ND	ND	ND	ND	ND	ND	ND	ND
Sulfamethoxazole	13	26	ng/L	189	243	189	78.8	222	198	81.4	36.6	44.4	48	170	115	ND	ND	8.56	168	729	965	31.5	202	129
Tamoxifen	135	270	ng/L	ND	NR	ND	ND	NR	ND	ND	NR	ND	ND	NR	ND	ND	ND	ND	ND	ND	ND	ND	ND	ND
Temazepam	9.2	18	ng/L	ND	ND	ND	ND	ND	ND	ND	ND	ND	ND	ND	ND	ND	ND	ND	ND	20.3	ND	ND	ND	ND
Theophylline	40	80	ng/L	ND	ND	ND	ND	ND	ND	ND	ND	ND	ND	ND	ND	ND	ND	ND	ND	ND	ND	ND	ND	ND
Thiabendazole	5.4	11	ng/L	ND	ND	ND	ND	ND	ND	ND	ND	ND	ND	ND	ND	ND	ND	ND	ND	ND	ND	ND	ND	ND
Tiotropium	100	200	ng/L	ND	NR	ND	ND	NR	ND	ND	NR	ND	ND	NR	ND	ND	ND	ND	ND	ND	ND	ND	ND	ND
Tramadol	7.5	15	ng/L	ND	ND	ND	ND	ND	ND	ND	ND	ND	ND	ND	ND	55.1	30.3	26.4	151	139	186	ND	ND	ND
Triamterene	2.6	5.2	ng/L	ND	ND	ND	ND	ND	ND	ND	ND	ND	ND	ND	ND	ND	ND	ND	ND	ND	ND	ND	ND	ND
Trimethoprim	5.8	19	ng/L	ND	ND	ND	ND	ND	ND	ND	ND	ND	ND	ND	ND	ND	ND	ND	ND	ND	ND	ND	ND	ND
Valacyclovir	33	163	ng/L	ND	ND	ND	ND	ND	ND	ND	ND	ND	ND	ND	ND	ND	ND	ND	ND	ND	ND	ND	ND	ND
Venlafaxine	2.6	5.2	ng/L	ND	ND	ND	ND	ND	ND	ND	ND	ND	ND	ND	ND	ND	ND	ND	ND	ND	ND	ND	ND	ND
Verapamil	70	140	ng/L	ND	ND	ND	ND	ND	ND	ND	ND	ND	ND	ND	ND	ND	ND	ND	ND	ND	ND	ND	ND	ND
Warfarin	3	6	ng/L	ND	ND	ND	ND	ND	ND	ND	ND	ND	ND	ND	ND	ND	ND	ND	ND	5.13	2.5	ND	ND	ND
Number detected				2	2	1	3	3	3	2	2	1	6	7	6	5	9	6	13	17	11	4	6	5
Total sample concentration				235.1	287.7	189	409.8	450.3	392.32	117.1	59.3	44.4	480.96	933.77	857.58	154.2	151.48	91.86	1348.65	2715.29	2230.7	72.02	328.52	230.41
