# Supplementary material for: Concentrations of pharmaceuticals and other micropollutants in groundwater downgradient from large on-site wastewater discharges
Source: PLoS One. 2018 Nov 7;13(11):e0206004. doi: 10.1371/journal.pone.0206004 (PMC6221291; doi:10.1371/journal.pone.0206004)
Supplement: S3 Table — (XLSX) [file pone.0206004.s003.xlsx]

## Sheet: Sheet1
S3 Table. Sample results for wastewater indicators (laboratory method 1433).
[%, percent; NA, not applicable; ND, not detected; NR, not reported]
Compound Name	Method Detection Level	Method Reporting Level	Units	Facility ID, USGS station number, and sample date
				A			B			C			D			E			F			G
				452104093363201			452233093345501			452307093433301			454356094112101			452041092583501			452248093223501			453728094452601
				2014-09-03	2015-05-26	2015-08-10	2014-09-03	2015-05-26	2015-08-10	2014-09-03	2015-05-26	2015-08-10	2014-09-04	2015-05-27	2015-08-11	2014-09-05	2015-05-28	2015-08-13	2014-09-05	2015-05-28	2015-08-12	2014-09-04	2015-06-01	2015-08-11
Caffeine-d9, surrogate	NA	NA	% recovery	105	95.3	95.9	105	99.5	95.6	112	96.6	86.4	110	99.2	90.2	106	97.5	94.1	108	103	103	104	96.7	91.7
Decafluorobiphenyl, surrogate	NA	NA	% recovery	38.9	56.6	36.6	40.8	58.6	34.7	40.1	63.2	31.6	42.9	56.1	39.1	38.4	58.5	30.7	38.2	58.7	34.4	42.9	30.2	37.7
Fluoranthene-d10, surrogate	NA	NA	% recovery	104	97.3	89.6	103	98.1	92.9	111	98.4	91.3	106	99.2	91	104	98.4	92.3	104	98.3	98.8	106	94.9	93.3
1,4-Dichlorobenzene	20	40	ng/L	ND	ND	ND	ND	ND	ND	ND	ND	ND	ND	ND	ND	20	18	ND	ND	ND	ND	ND	ND	ND
1-Methylnaphthalene	11	22	ng/L	ND	ND	ND	ND	ND	ND	ND	ND	ND	ND	ND	ND	ND	ND	ND	ND	ND	ND	ND	ND	ND
2,6-Dimethylnaphthalene	30	60	ng/L	ND	ND	ND	ND	ND	ND	ND	ND	ND	ND	ND	ND	ND	ND	ND	ND	ND	ND	ND	ND	ND
2-Methylnaphthalene	18	36	ng/L	ND	ND	ND	ND	ND	ND	ND	ND	ND	ND	ND	ND	ND	ND	ND	ND	ND	ND	ND	ND	ND
3-beta-Coprostanol	900	1800	ng/L	ND	ND	ND	ND	ND	ND	ND	ND	ND	ND	ND	ND	ND	ND	ND	ND	ND	ND	ND	ND	ND
3-Methyl-1H-indole	18	36	ng/L	ND	ND	ND	ND	ND	ND	ND	ND	ND	ND	ND	ND	ND	ND	ND	ND	ND	ND	ND	ND	ND
3-tert-Butyl-4-hydroxyanisole	300	600	ng/L	NR	NR	NR	NR	NR	NR	NR	NR	NR	NR	NR	NR	NR	NR	NR	NR	NR	NR	NR	NR	NR
4-Cumylphenol	30	60	ng/L	ND	ND	ND	ND	ND	ND	ND	ND	ND	ND	ND	ND	ND	ND	ND	ND	ND	ND	ND	ND	ND
4-n-Octylphenol	30	60	ng/L	ND	ND	ND	ND	ND	ND	ND	ND	ND	ND	ND	ND	ND	ND	ND	ND	ND	ND	ND	ND	ND
4-Nonylphenol (sum of all isomers)	1000	2000	ng/L	ND	ND	ND	ND	ND	ND	ND	ND	ND	ND	ND	ND	ND	ND	ND	ND	ND	ND	ND	ND	ND
4-Nonylphenol diethoxylate (sum of all isomers)	2500	5000	ng/L	ND	ND	ND	ND	ND	ND	ND	ND	ND	ND	ND	ND	ND	ND	ND	ND	ND	ND	ND	ND	ND
4-tert-Octylphenol	70	140	ng/L	ND	ND	ND	ND	ND	ND	ND	ND	ND	ND	ND	ND	ND	ND	ND	ND	ND	ND	ND	ND	ND
4-tert-Octylphenol diethoxylate	500	1000	ng/L	ND	ND	ND	ND	ND	ND	ND	ND	ND	ND	ND	ND	ND	ND	ND	ND	ND	ND	ND	ND	ND
4-tert-Octylphenol monoethoxylate	500	1000	ng/L	ND	ND	ND	ND	ND	ND	ND	ND	ND	ND	ND	ND	ND	ND	ND	ND	ND	ND	ND	ND	ND
5-Methyl-1H-benzotriazole	600	1200	ng/L	ND	ND	ND	ND	ND	ND	ND	ND	ND	ND	ND	ND	ND	ND	ND	300	300	ND	ND	ND	ND
9,10-Anthraquinone	80	160	ng/L	ND	ND	ND	ND	ND	ND	ND	ND	ND	ND	ND	ND	ND	ND	ND	ND	ND	ND	ND	ND	ND
Acetophenone	200	400	ng/L	ND	ND	ND	ND	ND	ND	ND	ND	ND	ND	ND	ND	ND	ND	ND	ND	ND	ND	ND	ND	ND
Acetyl hexamethyl tetrahydro naphthalene (AHTN)	14	28	ng/L	ND	ND	ND	ND	ND	ND	ND	ND	ND	ND	ND	ND	9	6	ND	13	ND	ND	ND	ND	ND
Anthracene	5	10	ng/L	ND	ND	ND	ND	ND	ND	ND	ND	ND	ND	ND	ND	ND	ND	ND	ND	ND	ND	ND	ND	ND
Benzo[a]pyrene	80	160	ng/L	ND	ND	ND	ND	ND	ND	ND	ND	ND	ND	ND	ND	ND	ND	ND	ND	ND	ND	ND	ND	ND
Benzophenone	30	60	ng/L	ND	ND	ND	ND	ND	ND	ND	ND	ND	ND	ND	ND	ND	ND	ND	ND	ND	ND	ND	ND	ND
beta-Sitosterol	40	80	ng/L	ND	ND	ND	ND	ND	ND	ND	ND	ND	ND	ND	ND	ND	ND	ND	ND	ND	ND	ND	ND	ND
beta-Stigmastanol	2000	4000	ng/L	ND	ND	ND	ND	ND	ND	ND	ND	ND	ND	ND	ND	ND	ND	ND	ND	ND	ND	ND	ND	ND
Caffeine	1300	2600	ng/L	ND	ND	ND	ND	ND	ND	ND	ND	ND	ND	ND	ND	ND	ND	ND	50	ND	ND	ND	ND	ND
Camphor	22	44	ng/L	ND	ND	ND	ND	ND	ND	ND	ND	ND	ND	ND	ND	ND	ND	ND	ND	ND	ND	ND	ND	ND
Carbaryl	80	160	ng/L	ND	ND	ND	ND	ND	ND	ND	ND	ND	ND	ND	ND	ND	ND	ND	ND	ND	ND	ND	ND	ND
Carbazole	15	30	ng/L	ND	ND	ND	ND	ND	ND	ND	ND	ND	ND	ND	ND	ND	ND	ND	ND	ND	ND	ND	ND	ND
Chlorpyrifos	80	160	ng/L	ND	ND	ND	ND	ND	ND	ND	ND	ND	ND	ND	ND	ND	ND	ND	ND	ND	ND	ND	ND	ND
Cholesterol	1000	2000	ng/L	ND	ND	ND	ND	ND	ND	ND	ND	ND	ND	ND	ND	ND	ND	ND	ND	ND	ND	ND	ND	ND
Cotinine	400	800	ng/L	ND	ND	ND	ND	ND	ND	ND	ND	ND	ND	ND	ND	ND	ND	ND	ND	ND	ND	ND	ND	ND
Diazinon	80	160	ng/L	ND	ND	ND	ND	ND	ND	ND	ND	ND	ND	ND	ND	ND	ND	ND	ND	ND	ND	ND	ND	ND
D-Limonene	40	80	ng/L	ND	ND	ND	ND	ND	ND	ND	ND	ND	ND	ND	ND	ND	ND	ND	ND	ND	ND	ND	ND	ND
Fluoranthene	12	24	ng/L	ND	ND	ND	ND	ND	ND	ND	ND	ND	ND	ND	ND	ND	ND	ND	ND	ND	ND	ND	ND	ND
Hexahydrohexamethyl cyclopentabenzopyran (HHCB)	26	52	ng/L	ND	ND	ND	ND	ND	ND	ND	ND	ND	ND	ND	ND	18	6	ND	44	29	25	ND	ND	ND
Indole	40	80	ng/L	ND	ND	ND	ND	ND	ND	ND	ND	ND	ND	ND	ND	ND	ND	ND	ND	ND	ND	ND	ND	ND
Isoborneol	40	80	ng/L	ND	ND	ND	ND	ND	ND	ND	ND	ND	ND	ND	ND	ND	ND	ND	ND	ND	ND	ND	ND	ND
Isophorone	16	32	ng/L	ND	ND	ND	ND	ND	ND	ND	ND	ND	ND	ND	ND	ND	ND	ND	4	ND	ND	ND	ND	ND
Isopropylbenzene	150	300	ng/L	ND	ND	ND	ND	ND	ND	ND	ND	ND	ND	ND	ND	ND	ND	ND	ND	ND	ND	ND	ND	ND
Isoquinoline	400	800	ng/L	ND	ND	ND	ND	ND	ND	ND	ND	ND	ND	ND	ND	ND	ND	ND	ND	ND	ND	ND	ND	ND
Menthol	160	320	ng/L	ND	ND	ND	ND	ND	ND	ND	ND	ND	ND	ND	ND	ND	ND	ND	ND	ND	ND	ND	ND	ND
Metalaxyl	60	120	ng/L	ND	ND	ND	ND	ND	ND	ND	ND	ND	ND	ND	ND	ND	ND	ND	ND	ND	ND	ND	ND	ND
Methyl salicylate	22	44	ng/L	ND	ND	ND	ND	ND	ND	ND	ND	ND	ND	ND	ND	ND	ND	ND	ND	ND	ND	ND	ND	ND
Metolachlor	14	28	ng/L	ND	ND	ND	ND	ND	ND	ND	ND	ND	ND	ND	ND	ND	ND	ND	ND	ND	ND	ND	ND	ND
N,N-Diethyl-m-toluamide (DEET)	30	60	ng/L	40	10	20	60	10	30	10	ND	ND	10	ND	ND	10	ND	ND	30	140	70	70	90	40
Naphthalene	20	40	ng/L	ND	ND	ND	ND	ND	ND	ND	ND	ND	ND	ND	ND	ND	ND	ND	ND	ND	ND	ND	ND	ND
p-Cresol	40	80	ng/L	ND	ND	ND	ND	ND	ND	ND	ND	ND	ND	ND	ND	ND	ND	ND	ND	ND	ND	ND	ND	ND
Phenanthrene	8	16	ng/L	ND	ND	ND	ND	ND	ND	ND	ND	ND	ND	ND	ND	ND	ND	ND	ND	ND	ND	ND	ND	ND
Phenol	80	160	ng/L	ND	ND	ND	ND	ND	ND	ND	ND	ND	ND	ND	ND	ND	ND	ND	ND	ND	ND	ND	ND	ND
Prometon	60	120	ng/L	ND	ND	ND	ND	ND	ND	ND	ND	ND	ND	ND	ND	ND	ND	ND	80	ND	ND	70	90	ND
Pyrene	21	42	ng/L	ND	ND	ND	ND	ND	ND	ND	ND	ND	ND	ND	ND	ND	ND	ND	ND	ND	ND	ND	ND	ND
Tetrachloroethene	60	120	ng/L	ND	ND	ND	ND	ND	ND	ND	ND	ND	10	10	ND	ND	ND	ND	ND	ND	ND	ND	ND	ND
Tribromomethane	50	1000	ng/L	ND	ND	ND	ND	ND	ND	ND	ND	ND	ND	ND	ND	ND	ND	ND	ND	ND	ND	ND	ND	ND
Tributyl phosphate	80	160	ng/L	ND	ND	ND	ND	ND	ND	ND	ND	ND	ND	ND	ND	ND	10	ND	40	30	30	ND	ND	ND
Triclosan	100	200	ng/L	ND	ND	ND	ND	ND	ND	ND	ND	ND	ND	ND	ND	ND	ND	ND	ND	ND	ND	ND	ND	ND
Triethyl citrate	80	160	ng/L	ND	ND	ND	ND	ND	ND	ND	ND	ND	ND	ND	ND	ND	ND	ND	ND	ND	ND	ND	ND	ND
Triphenyl phosphate	60	120	ng/L	20	ND	ND	ND	ND	ND	ND	ND	ND	ND	ND	ND	ND	ND	ND	ND	ND	ND	30	ND	ND
Tris(2-butoxyethyl) phosphate	400	800	ng/L	ND	ND	ND	ND	ND	ND	ND	ND	ND	ND	ND	ND	ND	ND	ND	400	300	500	ND	ND	ND
Tris(2-chloroethyl) phosphate	50	100	ng/L	ND	ND	ND	70	60	ND	ND	80	ND	100	120	140	50	60	ND	190	240	190	ND	ND	ND
Tris(dichloroisopropyl) phosphate	80	160	ng/L	ND	ND	ND	ND	ND	ND	ND	110	ND	190	270	310	220	260	220	440	310	430	120	120	ND
Number detected				2	1	1	2	2	1	1	2	0	4	3	2	6	6	1	11	7	6	4	3	1
Total sample concentration				60	10	20	130	70	30	10	190	0	310	400	450	327	360	220	1591	1349	1245	290	300	40
