# Supplementary material for: Concentrations of pharmaceuticals and other micropollutants in groundwater downgradient from large on-site wastewater discharges
Source: PLoS One. 2018 Nov 7;13(11):e0206004. doi: 10.1371/journal.pone.0206004 (PMC6221291; doi:10.1371/journal.pone.0206004)
Supplement: S4 Table — (XLSX) [file pone.0206004.s004.xlsx]

## Sheet: Sheet1
S4 Table. Sample results for hormones and sterols (laboratory method 2434)
[%, percent; NA, not applicable; ND, not detected]
Compound Name	Method Detection Level	Method Reporting Level	Units	Facility ID, USGS station number, and sample date
				A			B			C			D			E			F			G
				452104093363201			452233093345501			452307093433301			454356094112101			452041092583501			452248093223501			453728094452601
				2014-09-03	2015-05-26	2015-08-10	2014-09-03	2015-05-26	2015-08-10	2014-09-03	2015-05-26	2015-08-10	2014-09-04	2015-05-27	2015-08-11	2014-09-05	2015-05-28	2015-08-13	2014-09-05	2015-05-28	2015-08-12	2014-09-04	2015-06-01	2015-08-11
16-Epiestriol-2,4-d2, surrogate	NA	NA	% recovery	88.8	69.9	40.1	92.6	91.3	60.4	94.8	41.5	29.9	80.9	47.4	26.2	75.2	76.4	71.7	93.5	81.9	85	61.6	89.9	55.6
17-alpha-Ethynylestradiol-2,4,16,16-d4, surrogate	NA	NA	% recovery	91.2	65.3	78	90.3	76.6	70.3	91.9	62.3	65.5	89.4	64.6	56.6	87.3	79.5	77.2	95.6	70.9	85	72.5	78.7	60
17-beta-Estradiol-13,14,15,16,17,18-13C6, surrogate	NA	NA	% recovery	91.5	66.6	69.4	85.3	79.3	70.9	90.9	66.8	67.7	87.4	70.4	56.9	84.2	79.1	67.2	94.8	72.1	82.8	70.9	84.9	62.8
Bisphenol A-d16, surrogate	NA	NA	% recovery	74.5	45.5	55.8	97.8	44.4	85.1	72.3	64	90.5	54.4	63.9	82.7	54.5	71.4	65.5	77.4	68.3	77.7	65.4	76.6	83
Bisphenol F-d10, surrogate	NA	NA	% recovery	52.3	49.3	108	44.2	49.4	89.5	53.6	75.5	97.1	46.5	49.6	39.2	45.8	83.9	52.3	54.1	94.2	64.1	51.4	66.5	82.7
Cholesterol-25,26,26,26,27,27,27-d7, surrogate	NA	NA	% recovery	58.8	56.4	57.5	63.5	38.6	57.7	66.5	37.7	47.3	63.9	51.8	36.3	59.5	60.8	49.1	66	48.9	63	53	54.6	37.5
cis-Androsterone-2,2,3,4,4-d5, surrogate	NA	NA	% recovery	71.7	67.2	70.2	73.3	69.9	68	75.1	70	60.7	70.5	72.6	56.2	74	85.2	66.3	83.9	77.5	94	63.1	84.8	60
Estriol-2,4,16,17-d4, surrogate	NA	NA	% recovery	81.1	95.1	73.2	80.7	84.2	67.9	82.2	75.8	58	76.6	79.9	61.6	75.2	96.9	64.7	86.8	82.7	78	82.3	101	67.6
Estrone-13,14,15,16,17,18-13C6, surrogate	NA	NA	% recovery	87.9	62	71	88	80	64.1	88.2	71.2	62.7	86.5	77.6	63.7	82.7	77.7	77.3	95.7	80.4	86.2	74.1	82.6	68.7
Medroxyprogesterone-d3, surrogate	NA	NA	% recovery	99.4	68.7	76.2	90.3	83.4	64.9	101	50.8	45.6	88	54.5	43.8	105	71.9	72.6	120	68.4	72.6	76	75.8	45.6
Mestranol-2,4,16,16-d4, surrogate	NA	NA	% recovery	88.2	67.8	74.2	83	72.4	73.7	87	69.3	66.3	87.6	60.4	58.6	85	77.6	72.8	94.9	70.8	79.5	73.9	72.7	60
Nandrolone-16,16,17-d3, surrogate	NA	NA	% recovery	85.8	73.4	74.4	87.5	86.3	77.7	90.9	77.3	63	78.8	77.4	62.2	86.9	95.6	69.4	99.7	82.3	73.5	78.8	91.8	66.7
Progesterone-2,3,4-13C3, surrogate	NA	NA	% recovery	86.5	70.5	63	78.2	70.1	65.7	87.9	54.1	48.2	79.5	60.3	43.4	82.7	62.6	60.1	93.4	65.7	67.9	67.6	74.4	43.5
trans-Diethyl-1,1,1',1'-d4-stilbestrol-3,3',5,5'-d4, surrogate	NA	NA	% recovery	71.1	49.1	67.5	60.8	57.8	63.5	70	56.7	63.5	60.3	55.4	64.6	47.6	70.1	61	62.3	52.8	59.7	62.1	75.6	62.8
11-Ketotestosterone	1	2	ng/L	ND	ND	ND	ND	ND	ND	ND	ND	ND	ND	ND	ND	ND	ND	ND	ND	ND	ND	ND	ND	ND
17-alpha-Estradiol	0.4	0.8	ng/L	ND	ND	ND	ND	ND	ND	ND	ND	ND	ND	ND	ND	ND	ND	ND	ND	ND	ND	ND	ND	ND
17-alpha-Ethynylestradiol	0.4	0.8	ng/L	ND	ND	ND	ND	ND	ND	ND	ND	ND	ND	ND	ND	ND	ND	ND	ND	ND	ND	ND	ND	ND
17-beta-Estradiol	0.8	1.6	ng/L	ND	ND	ND	ND	ND	ND	ND	ND	ND	ND	ND	ND	ND	ND	ND	ND	ND	ND	ND	ND	ND
3-beta-Coprostanol	100	200	ng/L	ND	ND	ND	ND	ND	ND	ND	ND	ND	ND	ND	ND	ND	ND	ND	ND	ND	ND	ND	ND	ND
4,4'-Bisphenol F	5	10	ng/L	ND	ND	ND	ND	ND	ND	ND	ND	ND	ND	ND	ND	ND	ND	ND	ND	ND	ND	ND	ND	ND
4-Androstene-3,17-dione	1	2	ng/L	ND	ND	ND	ND	ND	ND	ND	ND	ND	ND	ND	ND	ND	ND	ND	ND	ND	ND	ND	ND	ND
Bisphenol A	50	100	ng/L	ND	ND	ND	ND	ND	ND	ND	ND	ND	ND	ND	ND	ND	ND	ND	ND	ND	ND	ND	ND	ND
Cholesterol	200	400	ng/L	ND	ND	ND	ND	ND	ND	ND	ND	ND	ND	ND	ND	ND	ND	ND	ND	ND	ND	ND	ND	ND
cis-Androsterone	1	2	ng/L	ND	ND	ND	ND	ND	ND	ND	ND	ND	ND	ND	ND	ND	ND	ND	ND	ND	ND	ND	ND	ND
Dihydrotestosterone	2	4	ng/L	ND	ND	ND	ND	ND	ND	ND	ND	ND	ND	ND	ND	ND	ND	ND	ND	ND	ND	ND	ND	ND
Epitestosterone	1	2	ng/L	ND	ND	ND	ND	ND	ND	ND	ND	ND	ND	ND	ND	ND	ND	ND	ND	ND	ND	ND	ND	ND
Equilenin	1	2	ng/L	ND	ND	ND	ND	ND	ND	ND	ND	ND	ND	ND	ND	ND	ND	ND	ND	ND	ND	ND	ND	ND
Equilin	8	16	ng/L	ND	ND	ND	ND	ND	ND	ND	ND	ND	ND	ND	ND	ND	ND	ND	ND	ND	ND	ND	ND	ND
Estriol	1	2	ng/L	ND	ND	ND	ND	ND	ND	ND	ND	ND	ND	ND	ND	ND	ND	ND	ND	ND	ND	ND	ND	ND
Estrone	1	2	ng/L	ND	ND	ND	ND	ND	ND	ND	ND	ND	ND	ND	ND	ND	ND	ND	ND	ND	ND	ND	ND	ND
Mestranol	0.8	1.6	ng/L	ND	ND	ND	ND	ND	ND	ND	ND	ND	ND	ND	ND	ND	ND	ND	ND	ND	ND	ND	ND	ND
Norethindrone	0.8	1.6	ng/L	ND	ND	ND	ND	ND	ND	ND	ND	ND	ND	ND	ND	ND	ND	ND	ND	ND	ND	ND	ND	ND
Progesterone	6	12	ng/L	ND	ND	ND	ND	ND	ND	ND	ND	ND	ND	ND	ND	ND	ND	ND	ND	ND	ND	ND	ND	ND
Testosterone	0.8	1.6	ng/L	ND	ND	ND	ND	ND	ND	ND	ND	ND	ND	ND	ND	ND	ND	ND	ND	ND	ND	ND	ND	ND
trans-Diethylstilbestrol	0.7	1.3	ng/L	ND	ND	ND	ND	ND	ND	ND	ND	ND	ND	ND	ND	ND	ND	ND	ND	ND	ND	ND	ND	ND
Number detected				0	0	0	0	0	0	0	0	0	0	0	0	0	0	0	0	0	0	0	0	0
Total sample concentration				0	0	0	0	0	0	0	0	0	0	0	0	0	0	0	0	0	0	0	0	0
