# Supplementary material for: Concentrations of pharmaceuticals and other micropollutants in groundwater downgradient from large on-site wastewater discharges
Source: PLoS One. 2018 Nov 7;13(11):e0206004. doi: 10.1371/journal.pone.0206004 (PMC6221291; doi:10.1371/journal.pone.0206004)
Supplement: S6 Table — Concentrations in ng/L. (XLSX) [file pone.0206004.s006.xlsx]

## Sheet: Sheet1
S6 Table. Comparison of maximum concentrations detected in groundwater downgradient from on-site wastewater discharges via large subsurface treatment systems or rapid infiltration basins and other studies. Concentrations in ng/L.
[ND, not detected, --, not analyzed]
Chemical	Group	Use	This study		Other Minnesota/Wisconsin studies			Burlington, Vermont	Compilation of 20 studies
			Maximum concentration	Maximun concentration above reporting level?	Ambient groundwater1-4	Surface water5	Wastewater effluent6	Wastewater effluent7	Septic system drainfields8
Alprazolam	Pharmaceutical	antianxiety	2.41	No	ND	ND	ND	ND	--
Bupropion	Pharmaceutical	antidepressant	27	Yes	ND	401	151	284	--
Carbamazepine	Pharmaceutical	anticonvulsant	534	Yes	122	381	648	267	89
Carisoprodol	Pharmaceutical	muscle relaxant	13.2	Yes	ND	40	31	6.71	--
Dehydronifedipine	Pharmaceutical	Ca channel blocker (metabolite)	14.3	No	ND	ND	ND	ND	--
Dextromethorphan	Pharmaceutical	antitussive	1.46	No	ND	32	84	95.5	--
Diphenhydramine	Pharmaceutical	antihistamine	6.19	Yes	ND	10	240	648	ND
Fluconazole	Pharmaceutical	antifungal	124	Yes	71	165	300	173	--
Glyburide	Pharmaceutical	antidiabteic	1.08	No	5.16	ND	38	8.19	--
Lidocaine	Pharmaceutical	Topical anelgesic, sodium channel blocker	76.9	Yes	84.1	460	601	393	--
Meprobamate	Pharmaceutical	antianxiety	57.6	No	ND	360	253	159	--
Metformin	Pharmaceutical	antidiabetic	206	Yes	ND	1100	5100	46000	--
Methocarbamol	Pharmaceutical	muscle relaxant	550	Yes	ND	1510	2310	1560	--
Phenytoin	Pharmaceutical	anticonvulsant	115	No	ND	328	283	ND	--
Sulfamethoxazole	Pharmaceutical	antibiotic	965	Yes	171	224	547	430	7000
Temazepam	Pharmaceutical	sedative	20.3	Yes	ND	71	138	66.3	--
Tramadol	Pharmaceutical	opioid	186	Yes	ND	ND	ND	740	--
Warfarin	Pharmaceutical	anticoagulant	5.13	No	ND	ND	ND	ND	ND
1,4-Dichlorobenzene	Pesticide	pesticide	20	No	ND	70	320	--	--
Atrazine	Pesticide	pesticide	47.3	Yes	56.5	1938	100	--	--
Prometon	Pesticide	pesticide	90	No	ND	130	110	--	--
Tributyl phosphate (TBP)	P Flame retardant	organophosporus flame retardant	40	No	0.02	69	109	--	200
Triphenyl phosphate (TPP)	P Flame retardant	organophosporus flame retardant	30	No	0.22	10	340	--	200
Tris(2-butoxyethyl) phosphate (TBEP)	P Flame retardant	organophosporus flame retardant	500	No	ND	0.82	28	--	1000
Tris(2-chloroethyl) phosphate (TCEP)	P Flame retardant	organophosporus flame retardant	240	Yes	0.12	470	720	--	1400
Tris(dichloroisopropyl) phosphate (TDCPP)	P Flame retardant	organophosporus flame retardant	440	Yes	0.11	610	890	--	300
Acetyl hexamethyl tetrahydro naphthalene (AHTN)	Other	fragrance	13	No	ND	40	140	--	200
Caffeine	Other	stimulant	50	No	100	29	1010	--	18300
Hexahydrohexamethyl cyclopentabenzopyran (HHCB)	Other	fragrance	44	No	0.057	440	1570	--	1200
Isophorone	Other	solvent	4	No	ND	44	59	--	--
Methyl-1H-benzotriazole (BTA)	Other	corrosion inhibitor	775	Yes	279	2530	3190	--	--
N,N-Diethyl-m-toluamide (DEET)	Other	insect repellant	140	Yes	0.07	130	140	--	600
Nicotine	Other	stimulant	29.9	No	14.7	6.93	34	--	--
Tetrachloroethene	Other	solvent	10	No	ND	10	20	--	--
1Erickson, ML, Langer, SK, Roth, JL, and Kroening, SE. 2014. Contaminants of emerging concern in ambient groundwater in urbanized areas of Minnesota, 2009-12 (ver. 1.2, September 2014). U.S. Geological Survey Scientific Investigations Report 2014–5096, with appendix, https://doi.org/10.3133/sir20145096.
2Elliott, SM, Erickson, ML. 2014. Pharmaceutical compounds in shallow groundwater in non-agricultural areas of Minnesota—Study design, methods, and data, 2013: U.S. Geological Survey Data Series 878, 11 p. doi: 10.3133/ds878.
3Erickson, ML. 2012. Steroidal hormones and other endocrine active compounds in shallow groundwater in nonagricultural areas of Minnesota—Study design, methods, and data, 2009-10: U.S. Geological Survey Data Series 66, 9 p. doi: 10.3133/ds663.
4U.S. Geological Survey. 2016. National Water Information System data available on the World Wide Web (USGS Water Data for the Nation), accessed March 9, 2017, at URL http://waterdata.usgs.gov/nwis. doi: 10.5066/F7P55KJN.
5 By any laboratory method, excluding landfill-influenced wells [9, 47-49].
6Elliott, SM, Lee, KE, Ziegeweid, JR, Schoenfuss, HL, and Martinovic-Weigelt, D. 2016. Chemicals of emerging concern and fish biological endpoints data collected from select tributaries of the St. Croix River, Minnesota and Wisconsin, 2011-12: U.S. Geological Survey data release. doi: 10.5066/F7M906RN.
7Vatovec, C, Phillips, P, Wagoner, EV, Scott, TM, and Furlong, ET. 2016. Investigating dynamic sources of pharmaceuticals: Demographic and seasonal use are more important than down-the-drain disposal in wastewater effluent in a University city setting. Science of the Total Environment 572: 906–14. doi: 10.1016/j.scitotenv.2016.07.199.
8Schaider, LA, Rodgers, KM, and Rudel, RA. 2017. Review of organic wastewater compound concentrations and removal in onsite wastewater treatment systems. Environmental Science & Technology. 51(13):7304-17. doi: 10.1021/acs.est.6b04778.
