# Supplementary material for: Concentrations of pharmaceuticals and other micropollutants in groundwater downgradient from large on-site wastewater discharges
Source: PLoS One. 2018 Nov 7;13(11):e0206004. doi: 10.1371/journal.pone.0206004 (PMC6221291; doi:10.1371/journal.pone.0206004)
Supplement: S7 Table — (XLSX) [file pone.0206004.s007.xlsx]

## Sheet: Sheet1
S7 Table. Summary of physical characteristics and inorganic chemical groundwater results from 21 groundwater samples collected downgradient from on-site wastewater discharges via large subsurface treatment systems or rapid infiltration basins, Central Minnesota.
[BGS, below ground surface; NA, not analyzed]
Facility ID (Figure 1, Table 1)	Sample Date	Depth to water (meters BGS)	Dissolved oxygen (mg/l)	pH	Specific conductivity (μS/cm)	Temperature (degrees C)	Chloride (mg/l)	Cl/Br ratio	Boron (ug/l)	Nitrate+Nitrite as N (mg/l)	Fluoride (mg/l)	Bromide (mg/l)	Ammonia-N (mg/l)	Number of micropollutant detections
A	2014-09-03	12.128	9.8	7.4	1830	13.1	348	4767.12	181	34	< 0.20	0.073	< 0.05	4
A	2015-05-26	12.603	9.8	7.5	1660	11.1	310	4843.75	159	34	< 0.20	0.064	< 0.05	3
A	2015-08-10	12.637	9.5	7.6	1560	14.3	265	6865.28	172	29	< 0.20	0.0386	< 0.05	2
B	2014-09-03	12.219	8.4	6.9	2280	12.4	486	5827.34	205	22	< 0.20	0.0834	< 0.05	5
B	2015-05-26	12.427	9.1	7.1	1950	11.2	408	5762.71	127	18	< 0.20	0.0708	< 0.05	5
B	2015-08-10	12.53	9.2	7.1	2140	13.6	439	6209.34	141	20	< 0.20	0.0707	< 0.05	4
C	2014-09-03	9.912	10.4	7	794	12.8	116	4461.54	82.9	12	< 0.20	0.026	< 0.05	3
C	2015-05-26	10.385	6.8	7.5	699	11.8	50.7	2213.97	73.2	6.8	< 0.20	0.0229	< 0.05	4
C	2015-08-10	10.168	6.9	7.5	644	13.2	42.1	1913.64	51.5	5.2	< 0.20	0.022	< 0.05	1
D	2014-09-04	12.238	9.7	7.1	570	15.5	30.7	1112.32	106	14	< 0.20	0.0276	< 0.05	10
D	2015-05-27	11.464	9.7	7.5	680	13	54.6	1456	178	21	< 0.20	0.0375	< 0.05	10
D	2015-08-11	12.579	9.5	7.6	667	13.3	53.4	1491.62	177	20	< 0.20	0.0358	< 0.05	8
E	2014-09-05	4.316	1.7	6.7	616	12	17.1	390.411	229	25	< 0.20	0.0438	< 0.05	13
E	2015-05-28	4.727	3.4	6.8	585	10.3	10.5	290.055	186	18	< 0.20	0.0362	< 0.05	16
E	2015-08-13	4.289	2.9	6.8	530	13.1	NA	NA	NA	NA	NA	NA	NA	7
F	2014-09-05	0.634	0.4	6.9	1160	21.3	218	2759.49	206	1.5	0.77	0.079	0.64	23
F	2015-05-28	0.722	0.5	7.2	1250	13.8	236	3155.08	186	7.7	0.55	0.0748	< 0.05	23
F	2015-08-12	0.619	0.2	7.2	1300	16.1	223	2930.35	210	15	0.57	0.0761	1.3	17
G	2014-09-04	5.197	5.8	6.5	948	18.2	86.5	1787.19	47.7	8.9	0.27	0.0484	< 0.05	8
G	2015-06-01	4.877	1.1	7	1780	11.4	397	4654.16	77.8	5.2	0.21	0.0853	< 0.05	9
G	2015-08-11	5.267	1.5	7.1	1720	12.6	360	4017.86	93	5.8	0.24	0.0896	< 0.05	6
