# Supplementary material for: Concentrations of pharmaceuticals and other micropollutants in groundwater downgradient from large on-site wastewater discharges
Source: PLoS One. 2018 Nov 7;13(11):e0206004. doi: 10.1371/journal.pone.0206004 (PMC6221291; doi:10.1371/journal.pone.0206004)
Supplement: S8 Table — (XLSX) [file pone.0206004.s008.xlsx]

## Sheet: Sheet1
S8 Table. Ratios of detected concentrations to human health screening values1 for 11 pharmaceuticals detected in groundwater samples downgradient from on-site wastewater discharges via large subsurface treatment systems or rapid infiltration basins, Central Minnesota.
[na, not applicable; --, not detected]
Facility ID (Figure 1, Table 1)	Sample Date (m/dd/yyyy)	Meprobamate	Carisoprodole	Glyburide	Metformin	Alprazolam	Warfarin	Tramadol	Fluconazole	Temazepam	Carbamazepine	Sulfamethoxazole	Total sample ratio
A	2014-09-03	--	--	--	--	--	--	--	0.11525	--	--	0.4725	0.58775
A	2015-05-26	--	--	--	--	--	--	--	0.11175	--	--	0.6075	0.71925
A	2015-08-10	--	--	--	--	--	--	--	--	--	--	0.4725	0.4725
B	2014-09-03	--	--	--	--	--	--	--	0.0725	--	0.335556	0.197	0.605056
B	2015-05-26	--	--	--	--	--	--	--	0.10325	--	0.207778	0.555	0.866028
B	2015-08-10	--	--	--	--	--	--	--	--	--	0.208889	0.495	0.703889
C	2014-09-03	--	--	--	--	--	--	--	0.08925	--	--	0.2035	0.29275
C	2015-05-26	--	--	--	--	--	--	--	0.05675	--	--	0.0915	0.14825
C	2015-08-10	--	--	--	--	--	--	--	--	--	--	0.111	0.111
D	2014-09-04	0.00304	--	--	--	--	--	--	0.159	--	0.327778	0.12	0.609818
D	2015-05-27	0.00379	--	--	--	--	--	--	0.3075	--	0.573333	0.425	1.30962
D	2015-08-11	--	--	--	--	--	--	--	0.31	--	0.593333	0.2875	1.19083
E	2014-09-05	--	--	--	--	--	--	0.00787143	0.0162	--	0.0143333	--	0.0384048
E	2015-05-28	--	--	--	--	--	--	0.432857	0.021375	--	0.014	--	0.468232
E	2015-08-13	--	--	0.03	--	--	--	0.377143	--	--	0.0133333	0.0214	0.441876
F	2014-09-05	0.00394	0.00044	--	0.0189	0.044	--	0.0215714	0.31	--	0.0225556	0.42	0.841407
F	2015-05-28	0.00576	0.0413333	--	0.022825	0.0803333	0.0732857	0.0198571	0.2775	0.25375	0.0426667	1.8225	2.63981
F	2015-08-12	0.00413	--	--	0.0515	--	0.0357143	0.0265714	0.24875	--	0.0488889	2.4125	2.82805
G	2014-09-04	--	--	--	--	--	--	--	--	--	0.0110333	0.07875	0.0897833
G	2015-06-01	--	--	--	--	0.0206667	--	--	0.0395	--	1.61111	0.505	2.17628
G	2015-08-11	--	--	--	--	--	--	--	--	--	0.0110889	0.3225	0.333589
1Suchomel, A, Goeden, H, Dady, J, and Shubat, P. 2015. Pharmaceutical water screening values report. Minnesota Department of Health, St. Paul, Minnesota. 56 pg. http://www.health.state.mn.us/divs/eh/risk/guidance/dwec/pharmwaterrept.pdf
